# Supplementary material for: HDAC3 Knockdown Dysregulates Juvenile Hormone and Apoptosis-Related Genes in Helicoverpa armigera
Source: Int J Mol Sci. 2022 Nov 26;23(23):14820. doi: 10.3390/ijms232314820 (PMC9740019; doi:10.3390/ijms232314820)
Supplement: Supplementary file 1 [file ijms-23-14820-s001.zip]

Archive with 1 entries (1 files):
- ijms-1994066-supplementary.pdf
